# Supplementary material for: Change of permanent grasslands extent (1996-2015) and national grassland dataset of Switzerland
Source: Data Brief. 2018 Sep 18;20:1992–8. doi: 10.1016/j.dib.2018.09.039 (PMC6172429; doi:10.1016/j.dib.2018.09.039)
Supplement: Supplementary file 2 — Supplementary material [file mmc2.zip]

Archive with 138 entries (137 files):
- Supplement Data/
- Supplement Data/Swiss_national_CCILC_grassland_map_2015.lyr
- Supplement Data/Swiss_national_CCILC_grassland_map_2015.tfw
- Supplement Data/Swiss_national_CCILC_grassland_map_2015.tif
- Supplement Data/Swiss_national_CCILC_grassland_map_2015.tif.aux.xml
- Supplement Data/Swiss_national_CCILC_grassland_map_2015.tif.ovr
- Supplement Data/Swiss_national_CCILC_grassland_map_2015.tif.vat.cpg
- Supplement Data/Swiss_national_CCILC_grassland_map_2015.tif.vat.dbf
- Supplement Data/Swiss_national_grassland_map_2015.cpg
- Supplement Data/Swiss_national_grassland_map_2015.dbf
- Supplement Data/Swiss_national_grassland_map_2015.lyr
- Supplement Data/Swiss_national_grassland_map_2015.prj
- Supplement Data/Swiss_national_grassland_map_2015.sbn
- Supplement Data/Swiss_national_grassland_map_2015.sbx
- Supplement Data/Swiss_national_grassland_map_2015.shp
- Supplement Data/Swiss_national_grassland_map_2015.shp.xml
- Supplement Data/Swiss_national_grassland_map_2015.shx
- Supplement Data/Swiss_permanent_grassland_map_1992-1996.lyr
- Supplement Data/Swiss_permanent_grassland_map_1992-1996.tfw
- Supplement Data/Swiss_permanent_grassland_map_1992-1996.tif
- Supplement Data/Swiss_permanent_grassland_map_1992-1996.tif.aux.xml
- Supplement Data/Swiss_permanent_grassland_map_1992-1996.tif.vat.dbf
- Supplement Data/Swiss_permanent_grassland_map_1992-1996.tif.xml
- Supplement Data/Swiss_permanent_grassland_map_1993-1997.lyr
- Supplement Data/Swiss_permanent_grassland_map_1993-1997.tfw
- Supplement Data/Swiss_permanent_grassland_map_1993-1997.tif
- Supplement Data/Swiss_permanent_grassland_map_1993-1997.tif.aux.xml
- Supplement Data/Swiss_permanent_grassland_map_1993-1997.tif.vat.dbf
- Supplement Data/Swiss_permanent_grassland_map_1993-1997.tif.xml
- Supplement Data/Swiss_permanent_grassland_map_1994-1998.lyr
- Supplement Data/Swiss_permanent_grassland_map_1994-1998.tfw
- Supplement Data/Swiss_permanent_grassland_map_1994-1998.tif
- Supplement Data/Swiss_permanent_grassland_map_1994-1998.tif.aux.xml
- Supplement Data/Swiss_permanent_grassland_map_1994-1998.tif.vat.dbf
- Supplement Data/Swiss_permanent_grassland_map_1994-1998.tif.xml
- Supplement Data/Swiss_permanent_grassland_map_1995-1999.lyr
- Supplement Data/Swiss_permanent_grassland_map_1995-1999.tfw
- Supplement Data/Swiss_permanent_grassland_map_1995-1999.tif
- Supplement Data/Swiss_permanent_grassland_map_1995-1999.tif.aux.xml
- Supplement Data/Swiss_permanent_grassland_map_1995-1999.tif.vat.dbf
- Supplement Data/Swiss_permanent_grassland_map_1995-1999.tif.xml
- Supplement Data/Swiss_permanent_grassland_map_1996-2000.lyr
- Supplement Data/Swiss_permanent_grassland_map_1996-2000.tfw
- Supplement Data/Swiss_permanent_grassland_map_1996-2000.tif
- Supplement Data/Swiss_permanent_grassland_map_1996-2000.tif.aux.xml
- Supplement Data/Swiss_permanent_grassland_map_1996-2000.tif.vat.dbf
- Supplement Data/Swiss_permanent_grassland_map_1996-2000.tif.xml
- Supplement Data/Swiss_permanent_grassland_map_1997-2001.lyr
- Supplement Data/Swiss_permanent_grassland_map_1997-2001.tfw
- Supplement Data/Swiss_permanent_grassland_map_1997-2001.tif
- Supplement Data/Swiss_permanent_grassland_map_1997-2001.tif.aux.xml
- Supplement Data/Swiss_permanent_grassland_map_1997-2001.tif.vat.dbf
- Supplement Data/Swiss_permanent_grassland_map_1997-2001.tif.xml
- Supplement Data/Swiss_permanent_grassland_map_1998-2002.lyr
- Supplement Data/Swiss_permanent_grassland_map_1998-2002.tfw
- Supplement Data/Swiss_permanent_grassland_map_1998-2002.tif
- Supplement Data/Swiss_permanent_grassland_map_1998-2002.tif.aux.xml
- Supplement Data/Swiss_permanent_grassland_map_1998-2002.tif.vat.dbf
- Supplement Data/Swiss_permanent_grassland_map_1998-2002.tif.xml
- Supplement Data/Swiss_permanent_grassland_map_1999-2003.lyr
- Supplement Data/Swiss_permanent_grassland_map_1999-2003.tfw
- Supplement Data/Swiss_permanent_grassland_map_1999-2003.tif
- Supplement Data/Swiss_permanent_grassland_map_1999-2003.tif.aux.xml
- Supplement Data/Swiss_permanent_grassland_map_1999-2003.tif.vat.dbf
- Supplement Data/Swiss_permanent_grassland_map_1999-2003.tif.xml
- Supplement Data/Swiss_permanent_grassland_map_2000-2004.lyr
- Supplement Data/Swiss_permanent_grassland_map_2000-2004.tfw
- Supplement Data/Swiss_permanent_grassland_map_2000-2004.tif
- Supplement Data/Swiss_permanent_grassland_map_2000-2004.tif.aux.xml
- Supplement Data/Swiss_permanent_grassland_map_2000-2004.tif.vat.dbf
- Supplement Data/Swiss_permanent_grassland_map_2000-2004.tif.xml
- Supplement Data/Swiss_permanent_grassland_map_2001-2005.lyr
- Supplement Data/Swiss_permanent_grassland_map_2001-2005.tfw
- Supplement Data/Swiss_permanent_grassland_map_2001-2005.tif
- Supplement Data/Swiss_permanent_grassland_map_2001-2005.tif.aux.xml
- Supplement Data/Swiss_permanent_grassland_map_2001-2005.tif.vat.dbf
- Supplement Data/Swiss_permanent_grassland_map_2001-2005.tif.xml
- Supplement Data/Swiss_permanent_grassland_map_2002-2006.lyr
- Supplement Data/Swiss_permanent_grassland_map_2002-2006.tfw
- Supplement Data/Swiss_permanent_grassland_map_2002-2006.tif
- Supplement Data/Swiss_permanent_grassland_map_2002-2006.tif.aux.xml
- Supplement Data/Swiss_permanent_grassland_map_2002-2006.tif.vat.dbf
- Supplement Data/Swiss_permanent_grassland_map_2002-2006.tif.xml
- Supplement Data/Swiss_permanent_grassland_map_2003-2007.lyr
- Supplement Data/Swiss_permanent_grassland_map_2003-2007.tfw
- Supplement Data/Swiss_permanent_grassland_map_2003-2007.tif
- Supplement Data/Swiss_permanent_grassland_map_2003-2007.tif.aux.xml
- Supplement Data/Swiss_permanent_grassland_map_2003-2007.tif.vat.dbf
- Supplement Data/Swiss_permanent_grassland_map_2003-2007.tif.xml
- Supplement Data/Swiss_permanent_grassland_map_2004-2008.lyr
- Supplement Data/Swiss_permanent_grassland_map_2004-2008.tfw
- Supplement Data/Swiss_permanent_grassland_map_2004-2008.tif
- Supplement Data/Swiss_permanent_grassland_map_2004-2008.tif.aux.xml
- Supplement Data/Swiss_permanent_grassland_map_2004-2008.tif.vat.dbf
- Supplement Data/Swiss_permanent_grassland_map_2004-2008.tif.xml
- Supplement Data/Swiss_permanent_grassland_map_2005-2009.lyr
- Supplement Data/Swiss_permanent_grassland_map_2005-2009.tfw
- Supplement Data/Swiss_permanent_grassland_map_2005-2009.tif
- Supplement Data/Swiss_permanent_grassland_map_2005-2009.tif.aux.xml
- Supplement Data/Swiss_permanent_grassland_map_2005-2009.tif.vat.dbf
- Supplement Data/Swiss_permanent_grassland_map_2005-2009.tif.xml
- Supplement Data/Swiss_permanent_grassland_map_2006-2010.lyr
- Supplement Data/Swiss_permanent_grassland_map_2006-2010.tfw
- Supplement Data/Swiss_permanent_grassland_map_2006-2010.tif
- Supplement Data/Swiss_permanent_grassland_map_2006-2010.tif.aux.xml
- Supplement Data/Swiss_permanent_grassland_map_2006-2010.tif.vat.dbf
- Supplement Data/Swiss_permanent_grassland_map_2006-2010.tif.xml
- Supplement Data/Swiss_permanent_grassland_map_2007-2011.lyr
- Supplement Data/Swiss_permanent_grassland_map_2007-2011.tfw
- Supplement Data/Swiss_permanent_grassland_map_2007-2011.tif
- Supplement Data/Swiss_permanent_grassland_map_2007-2011.tif.aux.xml
- Supplement Data/Swiss_permanent_grassland_map_2007-2011.tif.vat.dbf
- Supplement Data/Swiss_permanent_grassland_map_2007-2011.tif.xml
- Supplement Data/Swiss_permanent_grassland_map_2008-2012.lyr
- Supplement Data/Swiss_permanent_grassland_map_2008-2012.tfw
- Supplement Data/Swiss_permanent_grassland_map_2008-2012.tif
- Supplement Data/Swiss_permanent_grassland_map_2008-2012.tif.aux.xml
- Supplement Data/Swiss_permanent_grassland_map_2008-2012.tif.vat.dbf
- Supplement Data/Swiss_permanent_grassland_map_2008-2012.tif.xml
- Supplement Data/Swiss_permanent_grassland_map_2009-2013.lyr
- Supplement Data/Swiss_permanent_grassland_map_2009-2013.tfw
- Supplement Data/Swiss_permanent_grassland_map_2009-2013.tif
- Supplement Data/Swiss_permanent_grassland_map_2009-2013.tif.aux.xml
- Supplement Data/Swiss_permanent_grassland_map_2009-2013.tif.vat.dbf
- Supplement Data/Swiss_permanent_grassland_map_2009-2013.tif.xml
- Supplement Data/Swiss_permanent_grassland_map_2010-2014.lyr
- Supplement Data/Swiss_permanent_grassland_map_2010-2014.tfw
- Supplement Data/Swiss_permanent_grassland_map_2010-2014.tif
- Supplement Data/Swiss_permanent_grassland_map_2010-2014.tif.aux.xml
- Supplement Data/Swiss_permanent_grassland_map_2010-2014.tif.vat.dbf
- Supplement Data/Swiss_permanent_grassland_map_2010-2014.tif.xml
- Supplement Data/Swiss_permanent_grassland_map_2011-2015.lyr
- Supplement Data/Swiss_permanent_grassland_map_2011-2015.tfw
- Supplement Data/Swiss_permanent_grassland_map_2011-2015.tif
- Supplement Data/Swiss_permanent_grassland_map_2011-2015.tif.aux.xml
- Supplement Data/Swiss_permanent_grassland_map_2011-2015.tif.ovr
- Supplement Data/Swiss_permanent_grassland_map_2011-2015.tif.vat.cpg
- Supplement Data/Swiss_permanent_grassland_map_2011-2015.tif.vat.dbf
