# Supplementary material for: Change of permanent grasslands extent (1996-2015) and national grassland dataset of Switzerland
Source: Data Brief. 2018 Sep 18;20:1992–8. doi: 10.1016/j.dib.2018.09.039 (PMC6172429; doi:10.1016/j.dib.2018.09.039)
Supplement: Supplementary file 2 — Supplementary material [file mmc2.zip › Supplement Data/Swiss_national_grassland_map_2015.prj]

PROJCS["CH1903+_LV95",GEOGCS["GCS_CH1903+",DATUM["D_CH1903+",SPHEROID["Bessel_1841",6377397.155,299.1528128]],PRIMEM["Greenwich",0.0],UNIT["Degree",0.0174532925199433]],PROJECTION["Hotine_Oblique_Mercator_Azimuth_Center"],PARAMETER["false_easting",2600000.0],PARAMETER["false_northing",1200000.0],PARAMETER["scale_factor",1.0],PARAMETER["azimuth",90.0],PARAMETER["longitude_of_center",7.439583333333333],PARAMETER["latitude_of_center",46.95240555555556],UNIT["Meter",1.0]]
