# Supplementary material for: Change of permanent grasslands extent (1996-2015) and national grassland dataset of Switzerland
Source: Data Brief. 2018 Sep 18;20:1992–8. doi: 10.1016/j.dib.2018.09.039 (PMC6172429; doi:10.1016/j.dib.2018.09.039)
Supplement: Supplementary file 2 — Supplementary material [file mmc2.zip › Supplement Data/Swiss_national_grassland_map_2015.shp.xml]

<?xml version="1.0" encoding="UTF-8"?>
<metadata xml:lang="de"><Esri><CreaDate>20171215</CreaDate><CreaTime>13150400</CreaTime><ArcGISFormat>1.0</ArcGISFormat><SyncOnce>FALSE</SyncOnce><DataProperties><lineage><Process ToolSource="d:\3programme\3geographie\arcgis\arcgis10.2.2\desktop10.3\ArcToolbox\Toolboxes\Conversion Tools.tbx\RasterToPolygon" Date="20170620" Time="145730">RasterToPolygon ESACCI-LC-L4-LCCS-Map-300m-permanent_grassland_P1Y-2010-2015-v2.0.7.tif Z:\1UniBasel\01_ERKBerg\1Daten\ERKBerg\1Arbeitsordner\20170616z\permanent_grass_poly.shp NO_SIMPLIFY Value</Process><Process ToolSource="d:\3programme\3geographie\arcgis\arcgis10.2.2\desktop10.3\ArcToolbox\Toolboxes\Data Management Tools.tbx\RepairGeometry" Date="20170620" Time="145831">RepairGeometry permanent_grass_poly DELETE_NULL</Process><Process ToolSource="d:\3programme\3geographie\arcgis\arcgis10.2.2\desktop10.3\ArcToolbox\Toolboxes\Analysis Tools.tbx\Clip" Date="20170620" Time="152013">Clip permanent_grass_poly Z_Uebrig_CH_LV95 Z:\1UniBasel\01_ERKBerg\1Daten\ERKBerg\1Arbeitsordner\20170616z\permenent_grass_clip.shp #</Process></lineage><itemProps><itemName Sync="TRUE">grassland_all_incl_streets_clip_mask</itemName><imsContentType Sync="TRUE">002</imsContentType><itemSize Sync="TRUE">0.000</itemSize><itemLocation><linkage Sync="TRUE">file://\\UGW-052131\Z$\1UniBasel\01_ERKBerg\1Daten\ERKBerg\1Arbeitsordner\20170616z\grassland_all_incl_streets_clip_mask.shp</linkage><protocol Sync="TRUE">Local Area Network</protocol></itemLocation></itemProps><coordRef><type Sync="TRUE">Projected</type><geogcsn Sync="TRUE">GCS_CH1903+</geogcsn><csUnits Sync="TRUE">Linear Unit: Meter (1.000000)</csUnits><projcsn Sync="TRUE">CH1903+_LV95</projcsn><peXml Sync="TRUE">&lt;ProjectedCoordinateSystem xsi:type='typens:ProjectedCoordinateSystem' xmlns:xsi='http://www.w3.org/2001/XMLSchema-instance' xmlns:xs='http://www.w3.org/2001/XMLSchema' xmlns:typens='http://www.esri.com/schemas/ArcGIS/10.3'&gt;&lt;WKT&gt;PROJCS[&amp;quot;CH1903+_LV95&amp;quot;,GEOGCS[&amp;quot;GCS_CH1903+&amp;quot;,DATUM[&amp;quot;D_CH1903+&amp;quot;,SPHEROID[&amp;quot;Bessel_1841&amp;quot;,6377397.155,299.1528128]],PRIMEM[&amp;quot;Greenwich&amp;quot;,0.0],UNIT[&amp;quot;Degree&amp;quot;,0.0174532925199433]],PROJECTION[&amp;quot;Hotine_Oblique_Mercator_Azimuth_Center&amp;quot;],PARAMETER[&amp;quot;false_easting&amp;quot;,2600000.0],PARAMETER[&amp;quot;false_northing&amp;quot;,1200000.0],PARAMETER[&amp;quot;scale_factor&amp;quot;,1.0],PARAMETER[&amp;quot;azimuth&amp;quot;,90.0],PARAMETER[&amp;quot;longitude_of_center&amp;quot;,7.439583333333333],PARAMETER[&amp;quot;latitude_of_center&amp;quot;,46.95240555555556],UNIT[&amp;quot;Meter&amp;quot;,1.0],AUTHORITY[&amp;quot;EPSG&amp;quot;,2056]]&lt;/WKT&gt;&lt;XOrigin&gt;-27386400&lt;/XOrigin&gt;&lt;YOrigin&gt;-32067900&lt;/YOrigin&gt;&lt;XYScale&gt;140996569.55187955&lt;/XYScale&gt;&lt;ZOrigin&gt;-100000&lt;/ZOrigin&gt;&lt;ZScale&gt;10000&lt;/ZScale&gt;&lt;MOrigin&gt;-100000&lt;/MOrigin&gt;&lt;MScale&gt;10000&lt;/MScale&gt;&lt;XYTolerance&gt;0.001&lt;/XYTolerance&gt;&lt;ZTolerance&gt;0.001&lt;/ZTolerance&gt;&lt;MTolerance&gt;0.001&lt;/MTolerance&gt;&lt;HighPrecision&gt;true&lt;/HighPrecision&gt;&lt;WKID&gt;2056&lt;/WKID&gt;&lt;LatestWKID&gt;2056&lt;/LatestWKID&gt;&lt;/ProjectedCoordinateSystem&gt;</peXml></coordRef></DataProperties><SyncDate>20170621</SyncDate><SyncTime>08144600</SyncTime><ModDate>20170621</ModDate><ModTime>08144600</ModTime></Esri><dataIdInfo><envirDesc Sync="TRUE">Microsoft Windows 7 Version 6.1 (Build 7601) Service Pack 1; Esri ArcGIS 10.3.1.4959</envirDesc><dataLang><languageCode value="deu" Sync="TRUE"></languageCode><countryCode value="DEU" Sync="TRUE"></countryCode></dataLang><idCitation><resTitle Sync="TRUE">grassland_all_incl_streets_clip_mask</resTitle><presForm><PresFormCd value="005" Sync="TRUE"></PresFormCd></presForm></idCitation><spatRpType><SpatRepTypCd value="001" Sync="TRUE"></SpatRepTypCd></spatRpType></dataIdInfo><mdLang><languageCode value="deu" Sync="TRUE"></languageCode><countryCode value="DEU" Sync="TRUE"></countryCode></mdLang><mdChar><CharSetCd value="004" Sync="TRUE"></CharSetCd></mdChar><distInfo><distFormat><formatName Sync="TRUE">Shapefile</formatName></distFormat><distTranOps><transSize Sync="TRUE">0.000</transSize></distTranOps></distInfo><mdHrLv><ScopeCd value="005" Sync="TRUE"></ScopeCd></mdHrLv><mdHrLvName Sync="TRUE">dataset</mdHrLvName><refSysInfo><RefSystem><refSysID><identCode code="2056" Sync="TRUE"></identCode><idCodeSpace Sync="TRUE">EPSG</idCodeSpace><idVersion Sync="TRUE">8.6.2</idVersion></refSysID></RefSystem></refSysInfo><spatRepInfo><VectSpatRep><geometObjs Name="grassland_all_incl_streets_clip_mask"><geoObjTyp><GeoObjTypCd value="002" Sync="TRUE"></GeoObjTypCd></geoObjTyp><geoObjCnt Sync="TRUE">0</geoObjCnt></geometObjs><topLvl><TopoLevCd value="001" Sync="TRUE"></TopoLevCd></topLvl></VectSpatRep></spatRepInfo><spdoinfo><ptvctinf><esriterm Name="grassland_all_incl_streets_clip_mask"><efeatyp Sync="TRUE">Simple</efeatyp><efeageom code="4" Sync="TRUE"></efeageom><esritopo Sync="TRUE">FALSE</esritopo><efeacnt Sync="TRUE">0</efeacnt><spindex Sync="TRUE">FALSE</spindex><linrefer Sync="TRUE">FALSE</linrefer></esriterm></ptvctinf></spdoinfo><eainfo><detailed Name="grassland_all_incl_streets_clip_mask"><enttyp><enttypl Sync="TRUE">grassland_all_incl_streets_clip_mask</enttypl><enttypt Sync="TRUE">Feature Class</enttypt><enttypc Sync="TRUE">0</enttypc></enttyp><attr><attrlabl Sync="TRUE">FID</attrlabl><attalias Sync="TRUE">FID</attalias><attrtype Sync="TRUE">OID</attrtype><attwidth Sync="TRUE">4</attwidth><atprecis Sync="TRUE">0</atprecis><attscale Sync="TRUE">0</attscale><attrdef Sync="TRUE">Internal feature number.</attrdef><attrdefs Sync="TRUE">Esri</attrdefs><attrdomv><udom Sync="TRUE">Sequential unique whole numbers that are automatically generated.</udom></attrdomv></attr><attr><attrlabl Sync="TRUE">Shape</attrlabl><attalias Sync="TRUE">Shape</attalias><attrtype Sync="TRUE">Geometry</attrtype><attwidth Sync="TRUE">0</attwidth><atprecis Sync="TRUE">0</atprecis><attscale Sync="TRUE">0</attscale><attrdef Sync="TRUE">Feature geometry.</attrdef><attrdefs Sync="TRUE">Esri</attrdefs><attrdomv><udom Sync="TRUE">Coordinates defining the features.</udom></attrdomv></attr><attr><attrlabl Sync="TRUE">ID</attrlabl><attalias Sync="TRUE">ID</attalias><attrtype Sync="TRUE">Integer</attrtype><attwidth Sync="TRUE">10</attwidth><atprecis Sync="TRUE">10</atprecis><attscale Sync="TRUE">0</attscale></attr><attr><attrlabl Sync="TRUE">GRIDCODE</attrlabl><attalias Sync="TRUE">GRIDCODE</attalias><attrtype Sync="TRUE">Integer</attrtype><attwidth Sync="TRUE">10</attwidth><atprecis Sync="TRUE">10</atprecis><attscale Sync="TRUE">0</attscale></attr></detailed></eainfo><mdDateSt Sync="TRUE">20170621</mdDateSt></metadata>
