# Supplementary material for: Change of permanent grasslands extent (1996-2015) and national grassland dataset of Switzerland
Source: Data Brief. 2018 Sep 18;20:1992–8. doi: 10.1016/j.dib.2018.09.039 (PMC6172429; doi:10.1016/j.dib.2018.09.039)
Supplement: Supplementary file 2 — Supplementary material [file mmc2.zip › Supplement Data/Swiss_permanent_grassland_map_1992-1996.tif.aux.xml]

<PAMDataset>
  <Metadata>
    <MDI key="DataType">Generic</MDI>
  </Metadata>
  <PAMRasterBand band="1">
    <Metadata>
      <MDI key="SourceBandIndex">0</MDI>
      <MDI key="STATISTICS_COVARIANCES">0.1912642891338278</MDI>
      <MDI key="STATISTICS_EXCLUDEDVALUES"></MDI>
      <MDI key="STATISTICS_MAXIMUM">1</MDI>
      <MDI key="STATISTICS_MEAN">0.25764462494632</MDI>
      <MDI key="STATISTICS_MINIMUM">0</MDI>
      <MDI key="STATISTICS_SKIPFACTORX">1</MDI>
      <MDI key="STATISTICS_SKIPFACTORY">1</MDI>
      <MDI key="STATISTICS_STDDEV">0.43733772891648</MDI>
    </Metadata>
  </PAMRasterBand>
</PAMDataset>
