# Supplementary material for: Change of permanent grasslands extent (1996-2015) and national grassland dataset of Switzerland
Source: Data Brief. 2018 Sep 18;20:1992–8. doi: 10.1016/j.dib.2018.09.039 (PMC6172429; doi:10.1016/j.dib.2018.09.039)
Supplement: Supplementary file 2 — Supplementary material [file mmc2.zip › Supplement Data/Swiss_permanent_grassland_map_2000-2004.tif.xml]

<?xml version="1.0" encoding="UTF-8"?>
<metadata xml:lang="de"><Esri><CreaDate>20171215</CreaDate><CreaTime>13234100</CreaTime><ArcGISFormat>1.0</ArcGISFormat><SyncOnce>TRUE</SyncOnce><DataProperties><itemProps><itemLocation><linkage Sync="TRUE">file://\\UGW-052131\Z$\1UniBasel\03_Dokumente\Paper\Grassland\Supplement Data\perm_grass_00-04.tif</linkage><protocol Sync="TRUE">Local Area Network</protocol></itemLocation></itemProps><copyHistory><copy source="W:\Arbeitsordner\20171123Grassland\perm_grass_00-04.tif" dest="\\UGW-052131\Z$\1UniBasel\03_Dokumente\Paper\Grassland\Supplement Data\perm_grass_00-04.tif" date="20171215" time="13234100"></copy></copyHistory></DataProperties></Esri></metadata>
